# Supplementary material for: Phage Engineering for Targeted Multidrug-Resistant Escherichia coli
Source: Int J Mol Sci. 2023 Jan 27;24(3):2459. doi: 10.3390/ijms24032459 (PMC10004113; doi:10.3390/ijms24032459)
Supplement: Supplementary file 1 [file ijms-24-02459-s001.zip]

Archive with 2 entries (2 files):
- Excel S1.xlsx
- Figure S1.pdf
